# Supplementary material for: Activation of the impaired NAMPT/SIRT7/SOD2 axis restores alveolar progenitor cell renewal in idiopathic pulmonary fibrosis
Source: J Clin Invest. 2026 May 7;136(12):e198031. doi: 10.1172/JCI198031 (PMC13262719; doi:10.1172/JCI198031)
Supplement: Supporting data values [file jci-136-198031-s211.xlsx]

## Sheet: Fig 1E
NAMPT mRNA: ΔCt
Healthy AT2 cells	IPF AT2 cells
0.233809	0.210119
0.325304	0.114159
0.464479	0.182688
0.359	0.284
0.401	0.182
	0.153

## Sheet: Fig 1F
Single cell WB
Healthy AT2 cells	IPF1 AT2 cells	IPF2 AT2 cells
11449.6	0	0
158564	0	0
19134.7	0	0
157854	0	0
19954.7	0	13041.8
143555	0	0
0	0	0
0	26542.9	0
0	0	8573.28
0	0	0
0	365489	0
0	0	0
156826	298769	0
0	277453	0
129581	0	25482.6
0	0	0
0	0	0
108578	0	0
0	0	0
0	0	43541.1
0	25668.3	0
0	0	0
0	0	0
74890.9	0	0
117696	0	0
0	0	0
115762	0	4276.15
168904	3874.38	10375.5
0	64454.8	0
102121	0	0
165430	0	0
0	354784	0
168337	68992.3	0
10913.6	89807.8	0
196468	36417.2	0
130737	0	10014.6
52913.6	0	0
148168	0	0
0	0	0
199581	0	0
0	0	0
101127	10980.9	0
135965	76327.4	0
0	0	42086.3
148039	0	0
0	0	0
129944	0	0
114045	0	0
143287	0	0
106858	65784	0
153972	65773.8	30406
0	0	0
64979.7	0	0
70414.9	0	0
0	19416.8	0
211997	76095.7	0
0	98455.4	71112.9
273692	16549.6	13357.8
158456	0	0
202849	0	0
161146	0	0
104706	0	0
148410	0	0
160676	0	0
0	0	39794.5
145258	96744.7	13408.4
153164	99822.3	0
142592	44194.3	0
148934	76899.3	0
91004.3	0	0
118547	0	0
86603.4	0	0
58621.4	0	0
225748	73855.9	0
0	217454	0
23841.7	0	0
0	0	0
0	0	0
0	0	0
101679	0	0
234231	0	52822.9
0	0	0
176765	0	0
217264	0	13512.5
299176	36549.4	19489.2
167185	76694.5	0
0	0	0
140567	0	0
0	0	0
7635.94	84657.5	46767.7
120796	10003.5	0
17459	12910.7	0
234744	67421.2	0
67189	0	0
125743	0	0
140224	0	0
0	0	0
35615.9	0	0
120900	0	44535.2
43259	46518.3	78425.7
144744	102215	0
21549.6	67318.5	0
215464	10467.3	0
29344.7	0	0
119355	0	0
20036.7	0	0
117646	0	0
298089	0	0
35643.1	0	6710.42
50123.6	0	12265.4
0	0	41527.7
0	0	0
0	0	0
156826	0	0
0	51120.1	0
129581	6444.33	0
0	32757.7	0
0	37898.2	0
108578	20897.5	0
109750	0	0
0	0	0
0	0	0
108958	0	0
144872	20554.9	0
47649.8	46731.7	0
254000	18280.5	49228.3
6414.87	0	0
0	0	0
101897	0	0
0	0	0
129692	0	0
175456	0	0
307849	0	0
218746	0	0
78906.1	0	0
124410	0	0
230676	29002.8	0
0	67616.4	8252.79
0	76756.8	47287.3
228488	27649.7	0
0	0	0
0	0	0
0	0	0
145322	0	0
0	0	0
214383	0	0
0	0	0
151021	0	0
0	0	0
73886.5	87833.3	0
0	89828.8	0
91776.5	28595.4	0
128948	9022.42	0
176539	36495.3
223693	5312.47
108764	0
0	0
0	0
0	0
0	0
82982.7	0
0	0
198329	0
0	0
185391	0
0	0
38717.4	0
0	0
0	0
164598	0
0	0
228740	0
0	24753.8
0	85328.9
302387	54819.2
125584	28723.3
0	4714.24
92213.6	0
0	26652.6
86702.8	0
0	0
0	0
0	0
25863.9	0
55224.7	365896
178921	0
293165	84519.7
0	57436.7
102538	37331.2
160814	0
23466.6	0
305437	0
44978.3	36438.5
0	77877.2
0	0
79058.3	0
0	0
22592.8	0
5768.73	0
139105	0
325152	56383.3
0	21631.7
114687	44421.2
99679.1	9487.18
10388	0
0	0
0	0
0	0
0	15934.6
149903	27776.8
154902	0
48912.6	0
14174.9	0
143023	0
0	0
0	9893.61
267920	11771.6
86463.9	34536.1
103846	74988.2
46439	0
109073	0
39674.1	0
11205.3	0
247334	0
0	0
0	0
29557.4	10537.3
190607	0
335762	0
0	0
0	0
0	0
0	0
196495	0
0	69895.2
135588	67614.2
131456	3896.57
289805	0
167845	0
56757.8	0
0	0
0	0
0	0
398573	0
287511	0
0	76494.5
0	354371
0	0
0	0
0	0
332977	0
139753	0
10686.6	82673.3
44466.9	109209
197345	59662.5
135384	0
133023	0
69650.1	0
0	0
0	107265
111219	75522.5
58852.4	0
118891	0
42575.5	0
190934	0
20345.5	0
248291	0
109813	0
126397	0
0	0
164059	0
0	76656.9
52033.3	362895
137569	353349
100479	0
78295.7	0
0	0
166924	0
84396.9	0
61380.3	0
173759	56544.8
131689	236598
203489	0
68738.4	0
0	0
0	0
0	0
147835	0
40986.4	0
98373.3	0
68900.3	0
125673	0
185219	0
138091	0
9007.94	0
69767.6	0
104524	226587
103477	10327.1
47825.6	0
28752.3	0
146254	0
302861	102340
188538	0
130827	0
199358	0
134985	0
229797	0
105881	33891.4
0	245456
44099.5	154181
0	0
69336.3	0
306919	0
0	0
0	0
0	0
0	0
58645.8	0
213788	0
41093.2	0
45900.8	0
0	0
0	29048.5
193776	133848
0	0
98878.9	0
43366.1	0
95401.6	0
112547	0
1216.3	0
137223	0
0	0
0	0
119047	0
163471	0
127300	0
66995.7	0
112416	27040.2
246952	80495.3
12035.2	15494.5
113745	0
241353	0
356511	0
156583	0
112905	0
237847	20234.8
0	11549.9
16560	0
0	0
36917.9	0
164973	65433.6
159674	0
0	0
0	0
0	0
154388	0
69471.9	0
307879	0
38645.7	0
87615.6	0
98364.6	11322.3
68795.2	0
113478	0
289033	49215.7
0	0
0	0
203411	0
0	0
201883	8086.31
0	53591.1
79644.7	26641.4
145897	0
15660	0
185410	0
137673	0
339674	0
0	0
0	0
0	0
46684.7	0
162222	0
0	0
0	0
247188	0
69051.9	50566.3
103979	0
208593	0
126497	64269.3
9896.51	0
101764	0
151991	0
44550.1	0
103894	64121.5
101749	65891.7
68713.9	22184.5
49073.3	0
0	0
98489.9	0
302128	0
187418	14713.5
125326	49321.4
208241	7398.54
37444.8	0
989.186	0
219852	0
12054.9	0
13866.8	0
127647	0
9317.04	0
102804	0
113745	0
95054.9	0
120381	0
143883	0
152938	0
197513	0
0	12635.8
23784.1	11659.7
0	25270.2
30574.6	0
0	0
105225	35304.7
0	0
217619	0
0	58940
0	0
10019.2	0
9038.37	0
66414.7	0
8292.11	0
0	0
0	0
219051	0
189575	0
80892.4	0
0	0
92453.1	0
0	0
84397.5	0
40074.2	0
120122	0
40194.8	0
274317	0
168373	0
374619	0
0	0
248749	0
227505	0
115175	0
36455.8	0
2690.62	0
0	0
89222.7	0
293935	0
276109	0
162929	0
0	0
0	0
0	24484.2
40595.5	10980.3
158087	85646.4
243376	20640.5
160973	0
167372	0
192952	0
384468	0
0	0
0	0
292896	0
14623.9	0
0	0
167714	0
125291	0
282430	0
298351	0
138708	0
86454.1	0
0	0
364542	0
0	0
215371	0
329304	0
278429	0
77353.7	0
0	0
87747	0
0	0
0	0
228376	0
19818.2	0
91941.2	0
226304	0
237439	0
57599.1	0
120904	0
0	0
0	0
198681	0
220087	0
5409.18	0
39872.4	0
20640.5	0
129318	0
0	0
0	0
0	0
0	0
0	0
0	0
13467.5	0
0	0
40390.3	0
272144	0
149205	0
168474	0
97335.7	0
0	0
353992	0
279820	0
52346.8	0
162906	14312.5
0	53299.4
0	54109.3
0	0
163021	0
198041	0
390343	0
105690	0
0	0
24918.6	0
204565	0
59044.3	0
38475.7	0
9503.23	0
179345	0
23894.4	5213.44
17024.5	15424.6
253789	57808.3
42193.2	0
56439.9	0
0	0
0	17734.2
0	0
272099	11421.4
182370	45618.5
379485	0
168972	0
40587.9	35579.3
190056	22040.4
194876	0
190044	0
180098	0
0	0
205812	0
137860	0
0	0
131203	76992.2
136911	25646.4
373971	0
0	0
145617	0
0	0
168756	0
13260.1	65345.4
224883	0
0	0
290459	0
200789	0
20470.9	0
201099	86476.2
131898	0
0	0
18051.6	0
189070	0
394079	0
0	0
0	0
122799	0
265203	366985
340811	8018.27
0	0
10763.2	0
0	0
30986.9	0
0	0
242686	0
150157	0
139764	0
221499	0
180684	0
343907	10344.3
0	0
309610	0
139871	0
130076	0
59927.2	0
6788.38	0
187510	0
0	0
0	0
150923	33456.1
176775	1275.86
0	35303.2
309906	0
186982	0
349286	0
308772	0
0	0
159171	0
287619	0
135369	0
0	0
159171	0
127619	0
305369	0
0	0
0	0
104833	0
88765.6	68093.6
144874	138739
60277.9	0
320886	0
291041	0
0	0
140243	0
123200	0
309749	0
80209.6	0
120959	0
0	0
368428	0
120985	0
209014	0
30925.7	0
49658.5	0
163976	0
0	0
177914	0
0	0
0	0
233865	0
264309	0
0	0
129013	0
186400	0
248448	0
139459	0
60032.9	0
221070	0
122560	34911.3
0	11330.1
120945	54883.7
0	0
222929	0
0	0
0	0
209909	0
75123.5	55067.9
156357	12361.6
209035	0
54009.5	0
329870	0
253112	0
0	0
230922	0
339984	0
69344.6	0
0	0
334277	0
345840	0
199885	0
206580	0
108271	0
373542	0
0	12861.4
146637	76430.4
36404.1	29693
233583	0
0	0
134677	0
23070.5	0
240952	0
122647	0
350060	0
376321	0
138420	0
112575	0
85258.4	0
0	0
133499	0
0	0
123417	0
40465.9	0
21851.7	0
97876.5	0
0	0
0	0
0	0
20877.4	0
186621	0
188226	8942.76
77638.9	0
123417	0
0	0
192926	0
345639	0
0	0
257877	0
99621.4	0
0	0
108315	0
377523	0
167256	0
49461	63051.6
0	76498.6
94707.5	76031.2
237021	0
0	0
177899	0
64740	0
156713	0
154900	0
158516	0
189073	0
84209.1	0
169811	0
0	0
167545	0
300769	0
159487	0
173192	0
177224	0
203995	0
55306.6	0
81483.1	0
260735	68770.4
0	11664.3
29612.7	0
96018.9	0
127344	0
50221.1	0
59760.3	0
0	0
120168	0
32448.9	0
290098	0
157737	73475.3
0	76203.2
133580	64008.6
0	0
82308.8	0
164322	0
30667.6	0
88732.1	0
10942.4	0
69189.5	0
168729	35480.7
166031	127630
179089	0
0	0
0	0
188615	0
373232	0
132531	0
0	0
0	0
130191	0
237041	0
189017	0
143247	0
0	0
345321	0
56252.7	0
93068.1	0
109542	0
322250	0
368927	0
178980	0
155329	9686.2
0	15016.4
300481	0
154580	0
162329	0
185692	0
135207	0
19763.5	0
135427	0
163100	64909.7
300987	0
304361	0
159098	0
14562.3	0
134779	0
290364	0
0	0
377834	0
115471	0
229973	0
0	0
300244	0
0	0
19873.2	0
0	0
102568	4376.61
12185.7	43270.4
10267.9	68276.1
239806	0
209319	0
132188	0
0	0
168454	0
51001.5	0
145358	0
232119	0
59330	0
254357	0
0	0
238454	0
51001.5	0
365358	0
0	0
153911	0
103269	0
24607.1	32064.8
154478	65433.6
209716	0
137329	0
0	0
156406	47566.2
35119.4	0
165578	0
120935	0
232222	0
144356	0
318543	0
148941	0
39066.5	0
112679	0
313655	0
0	0
36133.1	0
0	0
86899.3	0
166899	0
0	23306.6
188212	32173.8
44631.1	0
0	0
232306	0
130932	0
166597	0
88679.8	0
258788	0
330921	0
232331	0
19766.2	0
40583.4	0
51451.4	0
0	0
313093	0
355595	0
93140.3	36993.3
0	28315.3
88949.7	5907.31
55516.9	0
232887	0
7541.12	0
135671	0
0	0
2549.55	0
234361	0
276350	0
311971	0
0	0
225812	0
0	0
68859.1	0
241128	0
129653	0
182007	0
256950	0
54505.9	0
2075.85	0
4598.08	0
0	0
143722	0
166145	0
0	0
160228	87121.2
0	54439.3
223252	0
10889.6	0
275647	0
299851	0
10198.6	0
362672	0
244369	0
21662.8	0
128057	0
0	0
2030.78	0
254682	0
122511	0
343749	0
378848	0
0	0
219807	0
0	0
133946	0
0	0
129716	0
150803	0
164303	0
0	0
243487	0
140438	0
150965	0
113709	0
571.505	0
106129	0
215978	0
274855	0
0	58225.6
191183	5339.15
286146	52144.1
273165	0
199757	0
224177	0
136297	0
0	0
301183	0
206146	0
201183	0
286146	0
13165.4	0
199757	0
387973	0
94456.8	0
0	0
77656.6	0
0	0
168903	0
45609.5	0
213906	0
100201	0
10972	0
0	0
195401	0
20810.5	0
108448	56020.2
112261	10276.5
100909	293935
0	0
23646.2	0
92321.4	0
0	0
70423	0
0	0
288163	0
0	0
49839.5	0
93443.5	0
100456	0
109300	0
221983	0
180978	0
0	0
273072	0
149064	0
63218.4	0
200445	58831.3
196676	45109.1
109829	35098.9
53672.6	0
0	0
345728	0
73245.6	0
254092	0
308790	0
0	0
166385	0
12489.2	0
55639.6	0
300905	15016.4
235744	32064.8
0	19704.4
272251	59788.5
0	37968.5
134962	0
0	0
122471	0
101229	0
209841	0
0	0
81963.6	0
71675.7	0
169267	0
184475	0
79019.6	0
15855.8	0
16952	0
0	0
254368	0
117246	0
0	0
12656.1	0
147249	0
205478	290655
172583	32937.6
43434	67873.2
0	0
132489	0
211797	0
134146	0
123366	0
293213	0
183661	0
255705	0
0	0
137437	0
153406	0
15322.8	0
172700	0
232703	0
122355	0
53412.7	0
232079	0
0	0
0	0
153826	0
40452.5	0
263417	0
0	0
118016	0
379010	0
197673	0
181014	80316.8
112169	0
0	1837.32
309280	89621.7
222582	0
125018	0
0	0
129574	0
169822	0
100251	0
111224	0
112106	0
0	0
239121	0
0	0
54188.5	0
54241.8	0
273938	0
0	0
0	0
107407	0
187017	0
309452	0
209598	0
64948.8	0
198038	0
0	0
39588.5	0
289478	0
389082	0
0	0
0	0
70993.5	0
0	0
0	0
0	0
105630	0
173025	0
39829.4	0
189843	0
0	75889.4
253274	54039.2
328344	0
311042	0
93882.6	0
21964.3	0
121860	0
0	0
387569	0
311334	0
123880	0
223161	0
69031.7	0
0	0
151714	0
63013.9	0
81150.3	0
127523	0
290784	0
0	0
10842.1	0
70119.9	0
0	0
12184.3	0
164473	0
242305	0
11076.6	0
0	0
144134	0
380350	0
0	0
25815.1	0
345511	0
60892.6	0
220762	0
0	0
1993.62	0
0	0
0	0
108150	0
207291	0
27748	0
191830	0
183473	0
16238.5	0
0	0
67308.4	0
102322	0
203667	0
139444	0
357659	0
156984	28971.8
133404	0
0	0
165778	0
73157.3	0
0	0
158883	0
186536	0
153166	0
76282.7	0
195057	0
6547.26	0
367297	0
0	0
38883.4	0
188165	0
353724	0
157346	0
383989	0
157165	0
199777	0
345610	0
133906	0
100201	0
32362.4	0
284297	0
0	0
168903	0
35942.5	0
85400.9	0
170810	0
20976	0
178448	0
142261	0
100909	0
0	0
303646	0
100456	0
69300.1	0
201983	0
39730.4	0
67167.7	0
108163	0
0	0
59839.5	0
360978	0
233444	0
33072.4	0
339064	0
109829	0
223673	0
0	0
373218	0
30445.3	0
346676	0
263489	0
255640	0
114092	0
78790.1	0
0	0
35728.5	0
243246	0
166385	0
20904.8	0
55743.7	0
0	0
42251.3	0
76970.4	0
321229	0
249267	0
184475	0
299020	0
285856	0
112342	0
134962	0
0	0
179841	0
0	0
321964	0
44675.1	0
94368	0
117246	0
3952.02	0
0	0
132489	0
135621	0
178249	0
195478	0
172583	0
237634	0
134146	0
123366	0
183213	0
156661	0
45705.4	0
171797	0
0	0
286499	0
353849	0
102779	0
363428	0
76489.3	0
354695	0
263785	0
0
117471
38720.8
204988
155399
167248
59417.6
74834.7
267334
207225
156444
0
175632
36263.4
9430.56
163280
161903
0
235250
40407
13938.4
31145.4
0
25698.3
43764.4
116527
18913.6
0
221069
144256
0
20067.9
266796
63437
121327
121127
0
187801
69445.3
34216.5
3379.99
36760.6
248872
23435.2
0
32128.4
134501
121068
376420
246489
0
112698
86473.4
185402
0
158793
11239.6
110344
244981
246345
100098
0
107784
0
30265.8
0
29852.4
76938.3
133972
105529
0
9836.27
3093.13
0
245432
193408
57515.3
108578
132664
23134.8
65854.2
123026
63580.3
115620
20954.7
18354.6
0
110696
106361
40336.4
9891.49
113704
102121
143214
206468
0
139581
132126
135455
135437
89913.6
142838
112930
13038.4
121045
0
27038.4
12216.3
204055
0
39581.7
37126.6
355964
36541.2
55799.7
276456
101287
116758
62369.7
97324.3
31996.6
103342
225328
45764.2
0
20260
23246.8
335021
116550
110916
0
69841.3
43267.1
256447
273547
69373.4
0
44292.4
33968.7
77634.4
55331.4
17677.2
117444
77183.7
124666
87635.3
125217
0
74231.3
26511.4
128740
246760
57644.3
115355
0
73718.3
267419
34743.2
77264.2
71573.5
14323.7
0
72643.8
126475
76949.3
21635.1
126751
86958.1
275371
16336.7
34645.6
0
56083.9
265324
276396
38732.4
19349.9
66958.7
6614.86
0
52288.1
144323
162984
96456.5
204350
43329.5
355359
36317.4
15947.4
0
68726.5
110896
4309.55
17863.7
2982.4
0
0
60067.3
70651.5
353546
46577.8
0
267539
223676
275303
208863
12624.6
217399
22769.4
53427.8
48584.3
9813.63
146582
4836.38
35203.5
298798
0
179217
50915.4
67390.4
63745.5
38258.3
76932.5
148872
0
73679
94387
96202.8
165353
25616.2
55322.1
121439
107633
59964.3
0
314175
100322
36549.7
144984
9767.12
121762
56461.3
48846
0
178325
276334
136556
287635
101923
40528.4
0
226324
276531
207347
25753.7
9036.43
96336.2
0
124545
54523.3
22945.3
74291.3
0
0
294354
187327
266373
56512.4
102161
248719
56422.5
6396.66
294059
5983.49
0
86854.4
44175.5
210584
45913.3
0
68670.2
265368
113918
275819
46979.1
45995.8
67324.3
0
119069
25834.8
98388.2
87738
35467.8
281524
246556
287880
168021
103729
0
15835.3
249038
62373.5
228737
106431
263499
10547.2
167126
25452.3
18738.4
139377
166458
43651.1
90984.4
0
78340.8
123343
0
112254
382731
274588
41653.2
0
66886.3
115820
206445
37376.1
58548.5
9511.6
11656.6
1761.27
0
26347.7
54539.2
25946.7
27673.7
213416
28747.4
287353
144438
87741.5
88795.2
113371
0
28731.7
9035.36
123745
71560.2
63581.7
121583
16524.1
276510
204893
139674
0
6645.74
123876
84534.6
257328
187633
0
62352.9
65897
276360
214718
0
0
286633
207632
63383.5
287345
0
365489
44896.5
103664
165491
86384.7
60222.3
37554.8
25689.2
219992
323894
69748.7
68673.9
0
196768
121518
27326.4
73741.4
47364.9
147379
247897
196389
15489.9
265494
165497
0
25654.9
144837
176740
118924
233745
266655
120781
216783
285619
263219
9458.37
177415
7652.17
99574.8
186632
0
124522
220565
136655
77457
0
276475
267325
216541
166433
74567.5
120074
332561
269233
76935.6
124595
187875
76455.8
0
152938
187790
23784.1
348373
114699
46479.2
0
353899
97568.7
178595
20973.2
37371.9
102952
195897
236576
0
365378
202836
244623
0
134514
225291
401203
336811
90970.5
89171.3
63587.3
66056.4
55375.9
0
110044
73427.6
175812
147860
121284
15458.5
278729
55763.9
0
165617
74756
176363
80203.2
346511
50778.2
156898
248341
29879.5
44578.6
181178
103498
165384
98907.1
38729.5
165927
0
110987
82286.1
132157
87744.4
149610
65837.3
176883
283346
27305.8
267382
57485.5
0
26898.3
264559
108771
33170.2
116619
176767
85563.8
265888
186569
165832
199927
356388
165880
155122
0
183513
206307
64771.8
153270
9871.23
155475
305615
0
165330
48543.5
0
26872.3
133778
66598.5
156382
15685.5
238775
114743
153200
262736
0
120459
65827.6
210985
0
272986
157043
8969.54
135670
25898.4
63432.6
87658.5
163564
63459.3
206033
12539.5
24014.3
66925.7
276324
36748.6
5609.62
71560.5
7645.47
68929.5
247630
11447.7
0
18831.8
9009.55
123122
17891.7
229984
96519.7
154357
37601.1
203214
122825
88308.5
126714
0
16321.6
44698.5
61304.3
159345
26776.3
143840
27635.8
206660
61270.2
26383.3
0
112060
156321
64219.7
33416.8
75925.7
42575.3
0
70259
9291.45
163416
227365
204377
248707
61352.3
267147
0
17851.6
0
345099
155317
136993
148315
248322
102777
94377.4
79215.7
39907.3
287121
154899
277086
163591
0
36641.5
98225.6
153398
119712
273299
54209.1
46320.2
39844.1
110269
44306.6
321434
103438
367877
0
9846.24
0
359622
274522
135395
147312
246618
47734.2
111481
63579.3
177040
187566
0
152250
36787.3
0
157566
143357
95320.6
68068.2
68942.8
163668
12363.7
23834.3
11154.1
0
204191
267040
0
8979.32
106329
135883
9809.59
248937
26329
97660.8
123097
96162.3
155522
25207.4
196361
38727.3
206354
26698.3
32972.6
0
16357.3
10077.9
0
10243.6
206873
167968
46185.7
118454
297002
48838.9
0
104478
139712
5339.21
15706
156736
17319.3
137687
61330.7
127357
210934
0
80219.4
165911
246269
37487.3
113119
156578
87678.2
3614.92
312788
335521
113265
0
75931.2
206543
71941.1
37666.3
175621
196356
0
27592.3
64772.2
136133
83312.1
212007
35651.3
193092
266559
5849.34
45316.6
32886.5
69471.1
273472
33299.7
28211.3
45194.3
27661.3
12583.4
9549.51
84361.5
0
31381.2
110811
11420.3
37653.2
57017.1
63450.2
89891.5
0
55765.9
248075
2188.08
12344.1
136872
46810.3
0
74552.3
176859
205218
193721
123911
44549.3
120198
142612
374319
121662
35646.2
53056.5
36039.8
58682.1
[truncated: 358 more rows]

## Sheet: Fig 1G
NAMPT expression
Healthy AT2 cells	IPF AT2 cells
0.8643	0.320739
0.936452	0.35552
1.01799	0.382002

## Sheet: Fig 1I
NAMPT expression
Healthy AT2 cells	IPF AT2 cells
0.472771	0.600803
0.46906	0.429287
0.442155	0.457334
0.405827	0.451482
0.549103	0.273641
0.601157	0.279978
0.437324	0.383557
0.82172	0.349691
0.800832	0.487275
0.543867	0.559147
0.535576	0.297618
0.612842	0.618608
0.698674	0.319545
0.784778	0.431679
0.61315	0.275828
0.615908	0.240882
0.466247	0.193515
0.627041	0.330376
0.723767	0.27114
0.562247	0.294236
0.379169	0.269164
0.581963	0.268218
0.563866	0.308189
0.601827	0.325295
0.382046	0.305012
0.499677	0.309219
0.444017	0.261603
0.604719	0.530071
1.35037	0.551601
0.574548	0.24985
1.06394	0.418962
0.426333	0.199435
0.723945	0.488499
0.477216	0.381474
1.05634	0.316967
0.538988	0.206582
0.61482	0.478139
0.508694	0.310291
0.734788	0.229203
0.46983	0.16131
0.429433	0.420394
0.570235	0.285928
0.646715	0.282084
1.28009	0.212115
0.576974	0.275785
0.424799	0.333644
0.648312	0.294897
1.26984	0.352253
0.733833	0.395013
0.494115	0.296358
0.548689	0.334403
0.522241	0.311503
0.529397	0.249178
0.535379	0.262651
0.690025	0.332655
0.928221	0.435798
0.963467	0.315245
0.586826	0.301849
0.467616	0.173759
0.468993	0.324379
0.471938	0.224254
0.604285	0.260224
0.637727	0.273232
0.45982	0.31461
0.798132	0.302233
0.643992	0.31333
0.738427	0.26689
0.550769	0.308835
0.471951	0.29076
0.553068	0.220394
0.738269	0.443382
0.691137	0.564793
0.493476	0.323837
1.07483	0.240152
0.419983	0.294307
0.596011	0.302104
0.617307	0.252892
0.649494	0.25734
0.548659	0.239558
0.598207	0.359821
0.56619	0.327095
0.729078	0.280066
0.792643	0.354663
0.932132	0.350377
0.559234	0.357615
0.839942	0.240847
0.624279	0.287997
0.72692	0.327087
0.667405	0.415989
0.557693	0.28371
0.520928	0.252518
0.599758	0.294387
0.644823	0.352139
0.562809	0.27727
0.999568	0.294755
0.636304	0.490493
0.645709	0.240923
0.534782	0.320753
1.22043	0.299888
0.707409	0.267956
0.617633	0.378409
0.632763	0.379426
0.832199	0.369049
0.780775	0.394681
0.649438	0.367132
0.717032	0.253731
0.731268	0.423075
0.576317	0.367607
0.516471	0.254678
0.61942	0.379332
0.616098	0.349848
0.79477	0.319707
0.770669	0.350531
0.797685	0.303264
0.773723	0.295381
0.601055	0.132326
0.699412	0.307649
0.715176	0.324384
0.50257	0.325988
0.774669	0.249387
0.646278	0.285065
0.568372	0.259591
0.693304	0.385934
0.573878	0.335394
0.546568	0.390288
0.47101	0.231593
0.432039	0.390018
0.575971	0.2914
0.674274	0.261768
0.615339	0.213534
0.581491	0.267773
0.442773	0.306593
0.499729	0.498808
0.436419	0.251702
0.665721	0.272045
0.451137	0.193364
1.12549	0.30674
0.621062	0.48111
0.373774	0.256514
0.669955	0.304975
0.621058	0.290916
0.592889	0.329403
0.499813	0.540748
0.710153	0.325879
0.560332	0.37769
0.699994	0.295469
0.604245	0.374484
0.575823	0.290372
0.572418	0.208305
1.29813	0.285934
0.726055	0.207598
0.443458	0.29881
0.592331	0.209992
0.45454	0.292809
0.770551	0.324435
0.610841	0.300855
0.832728	0.297503
0.45304	0.227872
	0.245648
	0.3877

## Sheet: Fig 2B
Feeder-support organoid culture (CFE)
Healthy			IPF
Ctrl	NAT 5 μM	NAT 10 μM	Ctrl	NAT 5 μM	NAT 10 μM
5.02414	6.34722	8.65367	3.33333	6.02694	7.34007
4.45199	6.91936	8.06365	2.92929	6.19529	7.07071
5.22081	6.56177	7.90274	2.96296	5.72391	7.20539

## Sheet: Fig 2C
Feeder-support organoid culture (CFE)
Healthy			IPF
Ctrl	SBI797812 2 μM	SBI797812 10 μM	Ctrl	SBI797812 2 μM	SBI797812 10 μM
5.73333	7.1	8.93333	3.33333	4.6128	6.49832
5.56667	8.26667	9.36667	2.92929	5.01684	6.66667
6.2	7.9	9.16667	2.96296	5.2862	6.9697

## Sheet: Fig 2D
Feeder-support organoid culture (CFE)
Healthy			IPF
Ctrl	NAT-5r 5 μM	NAT-5r 10 μM	Ctrl	NAT-5r 5 μM	NAT-5r 10 μM
4.14804	5.36385	6.31146	3.33333	6.06061	7.07071
3.68318	7.18756	8.47488	2.92929	6.39731	7.23906
2.77132	6.72269	8.40336	2.96296	5.65657	7.37374

## Sheet: Fig 2E
Feeder-support organoid culture (CFE)
Ctrl	NR 100 μM	NMN 100 μM	NAM 10 mM	NAT 10 μM
2.11673	2.7127	3.39088	2.91821	3.94575
2.13728	2.50719	3.34977	2.95931	3.88409
2.13728	2.50719	3.32922	3.24702	3.80189

## Sheet: Fig 2F
Feeder-support organoid culture (CFE)
Ctrl	FK866 0.5 nM	FK866 2 nM
3.50812	2.84343	2.86189
3.50812	2.65879	2.89882
3.61891	2.76957	2.73264

## Sheet: Fig 3G
% of MitoSOX+ cells
Healthy	IPF
18.4	43.4
18.7	44.1
18.7	43.9

[truncated: 35 more sheets: Fig 3I, Fig 3L, Fig 5B, Fig 5C, Fig 5F, Fig 5G, Fig 6A, Fig 6B, Fig 6C, Fig 6E, Fig 6G, Fig 6I, Fig 7C, Fig 7D, Fig 7E, Fig 7F, Fig 7I, Fig 7L, Fig 7O, Fig 8B …]
